# Supplementary material for: Emerging ecophenotype: reward anticipation is linked to high-risk behaviours after sexual abuse
Source: Soc Cogn Affect Neurosci. 2022 Apr 19;17(11):1035–43. doi: 10.1093/scan/nsac030 (PMC9629466; doi:10.1093/scan/nsac030)
Supplement: nsac030_Supp [file nsac030_supp.zip]

Archive with 1 entries (1 files):
- supp.docx
